# Supplementary material for: Study on the effect of digital economy on high-quality economic development in China
Source: PLoS One. 2021 Sep 21;16(9):e0257365. doi: 10.1371/journal.pone.0257365 (PMC8454970; doi:10.1371/journal.pone.0257365)
Supplement: S1 Data — (XLSX) [file pone.0257365.s001.xlsx]

## Sheet: Sheet1
Pro	year	TFP	DEI	INF	DIND	FUSE	TP	TD	FIN	IS	OPEN	RD
Beijing	2015	69.846	75.9908	76.1753	73.2226	78.6074	71.9304	41.6349	97.9979	99.9513	96.7073	90.329
Beijing	2016	71.048	77.7829	80.6735	71.4105	80.2319	74.186	38.9086	97.2942	99.9628	92.4512	85.396
Beijing	2017	73.453	82.3807	86.1082	75.2746	84.3807	74.4444	36.2771	97.1523	99.9688	90.8037	92.3244
Beijing	2018	75.86	86.2433	93.0573	77.0217	85.9731	76.8254	31.8689	98.1683	99.9735	94.5808	94.5721
Beijing	2019	77.6635	89.4383	98.0238	78.0477	88.8597	78.5128	30.5189	97.6153	99.9794	91.629	91.1568
Tianjin	2015	52.011	47.0292	35.5474	51.5246	58.9911	48.7601	99.9783	78.8825	71.8249	70.8218	76.7966
Tianjin	2016	51.653	50.4156	42.4328	50.511	61.8889	50.9991	99.9314	77.6624	82.6083	63.1669	71.7257
Tianjin	2017	53.846	54.0843	47.3	53.0296	65.0184	50.0285	91.3376	74.9129	86.5962	65.5148	73.9342
Tianjin	2018	56.329	58.3379	53.3382	55.7688	68.2628	53.1909	90.1202	54.7871	87.808	68.3233	72.5325
Tianjin	2019	57.2465	61.8654	59.2145	56.5213	71.2765	54.6117	74.8718	81.8352	89.8824	65.6697	70.7204
Hebei	2015	46.372	36.0644	38.6722	32.7008	35.7884	40.6669	48.0096	19.8784	20.2567	34.8304	28.4078
Hebei	2016	48.782	41.937	47.5685	35.9786	39.9812	41.5959	48.0982	26.6676	24.4057	33.022	34.7499
Hebei	2017	50.02	48.2172	52.8	37.8605	52.3641	42.5388	52.1466	35.1273	32.7982	33.0891	32.0135
Hebei	2018	52.458	52.962	61.0028	35.987	58.9912	47.1566	54.1267	35.296	40.9178	33.294	31.327
Hebei	2019	54.282	59.0384	68.0667	38.5668	67.279	47.5979	59.2141	21.0681	48.1278	32.4234	32.0091
Shanxi	2015	38.156	33.2908	28.7959	34.4547	38.5946	37.9159	33.3423	33.3431	39.8429	31.0443	32.88
Shanxi	2016	40.785	35.1713	31.3858	35.5787	40.2347	38.0858	31.2545	28.8604	45.8282	31.8586	31.4972
Shanxi	2017	42.289	38.5692	35.8854	33.0287	48.2325	38.8104	28.8192	20.9575	37.5272	30.7688	36.8756
Shanxi	2018	44.266	43.5835	44.2622	34.0494	52.5331	40.0733	31.5633	30.1102	45.3596	31.5866	37.5722
Shanxi	2019	46.3325	46.2227	47.807	33.3364	57.3521	40.1633	31.0711	30.8238	45.7524	31.4488	33.8593
Mongolia	2015	45.04	32.8853	33.968	29.5274	34.8141	36.8874	37.2511	12.9256	27.4866	37.4136	28.8925
Mongolia	2016	48.885	37.0646	40.273	31.9839	37.7069	36.9636	38.0069	21.2329	30.7391	35.4987	27.062
Mongolia	2017	49.197	46.1589	50.9652	37.3452	48.3741	37.1327	26.1648	35.3375	38.6847	35.9198	27.4424
Mongolia	2018	51.253	51.5713	55.5908	43.6661	53.9803	37.602	21.7409	33.9121	40.4336	34.2376	24.5018
Mongolia	2019	53.3315	58.2081	64.0894	47.575	60.7604	37.6948	24.1089	14.3452	40.3479	33.4907	24.2445
Liaoning	2015	47.458	44.4551	45.7894	41.6355	45.4585	42.9696	55.5185	41.7882	34.7028	36.1395	40.2782
Liaoning	2016	47.82	47.888	54.8324	38.1267	47.9909	44.217	54.8782	49.6413	51.4669	40.0625	37.0137
Liaoning	2017	49.609	50.8887	59.4947	36.8061	53.0849	44.9312	60.0838	49.8098	53.4094	42.6877	34.1975
Liaoning	2018	51.82	52.5955	62.3819	34.4938	57.2681	47.4682	60.7927	34.469	53.7661	44.6466	38.0272
Liaoning	2019	52.8955	55.8123	69.2346	32.0791	61.0814	48.2859	58.8516	47.2394	54.6358	47.9207	30.5368
Jilin	2015	43.034	34.5822	31.0831	39.0685	34.9806	37.5447	33.7991	7.21016	36.6134	32.2839	36.0211
Jilin	2016	44.061	38.4087	37.0693	40.7971	37.862	38.8953	34.4907	7.82884	48.5522	31.6784	33.6704
Jilin	2017	45.778	45.7507	46.8322	49.6008	40.1714	40.2955	24.0572	7.23908	55.8571	31.6269	35.5338
Jilin	2018	47.543	46.5928	50.8188	44.1165	43.0464	42.3235	15.99	25.8066	57.1563	32.4755	32.7175
Jilin	2019	48.915	52.1771	58.6933	49.3827	45.6417	43.1205	19.0733	5.42634	57.4989	32.147	32.8993
Heilongjiang	2015	38.854	33.1652	28.6724	39.4145	33.1676	40.4498	27.6054	63.4197	16.1066	32.614	32.4402
Heilongjiang	2016	40.665	38.2168	35.0048	44.4394	36.39	40.4099	27.1011	63.1116	24.3617	30.5663	32.3661
Heilongjiang	2017	41.339	41.0377	39.0837	44.7458	40.0072	40.439	23.2451	65.6298	29.8364	31.3113	31.5421
Heilongjiang	2018	43.78	44.6074	44.8996	45.24	43.5246	40.9449	14.4545	48.8943	37.0564	34.0805	28.9708
Heilongjiang	2019	45.0225	48.5436	50.1053	47.9056	46.9444	41.0182	16.6763	66.2684	39.2266	33.4292	28.6734
Shanghai	2015	68.919	73.3237	72.3767	71.8444	76.238	53.387	85.9033	99.1982	96.4724	99.4366	84.672
Shanghai	2016	72.303	74.8945	75.2962	70.3826	79.0131	56.1161	80.8098	99.1631	98.2486	98.1416	89.728
Shanghai	2017	73.895	77.2985	80.9873	67.0229	82.657	57.6894	80.8237	99.2884	98.1443	98.263	91.4218
Shanghai	2018	74.919	81.5582	88.7126	68.0676	85.2422	64.3099	76.0329	98.8948	98.2471	98.4374	90.9919
Shanghai	2019	77.407	83.5456	93.0179	65.6569	88.4517	65.8472	76.7473	99.2452	98.9964	97.8506	90.9858
Jiangsu	2015	66.488	65.5117	57.6099	82.334	59.44	77.5304	95.1049	59.6786	30.9528	75.9839	78.1538
Jiangsu	2016	69.937	67.8559	63.1265	80.3284	61.7169	79.3728	95.5669	56.9201	38.5952	68.7436	77.858
Jiangsu	2017	71.488	72.2972	71.3708	77.1308	68.6042	80.93	95.4538	53.2795	39.675	70.6332	80.566
Jiangsu	2018	72.906	77.5024	82.1341	75.6993	72.6664	87.0378	96.0002	55.2197	42.4105	72.4153	84.2602
Jiangsu	2019	75.406	80.8952	89.0145	73.0977	77.2485	88.2699	96.8324	58.8329	47.6574	69.7399	84.0751
Zhejiang	2015	67.04	65.7863	71.6698	59.7991	63.495	67.0119	91.9739	92.7032	34.7715	77.6687	77.2785
Zhejiang	2016	70.975	67.0691	71.1032	62.0351	66.4656	70.7785	92.4188	94.217	42.3802	72.1305	78.3899
Zhejiang	2017	73.455	71.1208	75.2035	62.6537	74.0239	71.4729	92.0702	93.2966	49.4557	73.1958	80.5726
Zhejiang	2018	73.189	74.9871	81.7796	62.6744	77.9683	79.5443	92.3675	75.6519	53.9618	75.4905	84.7653
Zhejiang	2019	76.3965	77.6543	83.5465	64.1017	83.2328	81.7298	93.7293	95.1333	60.9294	73.254	83.8159
Anhui	2015	48.722	43.0431	40.4817	49.8003	39.7163	49.0416	65.3535	46.599	20.0436	37.8592	62.7678
Anhui	2016	47.054	46.0701	44.1061	52.0946	42.6403	51.9587	68.8298	46.7042	27.6385	35.4437	87.6853
Anhui	2017	49.552	49.3165	49.2234	50.0513	48.6861	52.3428	72.2278	45.2	34.775	36.6622	82.552
Anhui	2018	51.936	52.9106	57.2696	46.8569	52.8986	56.3385	71.8162	36.9836	44.37	37.3096	85.6506
Anhui	2019	52.351	56.0473	61.6405	46.9824	57.3836	58.1365	77.2438	48.4671	47.2675	36.7112	96.2559
Fujian	2015	58.053	55.7302	50.5261	54.6517	64.3983	45.0857	61.7534	78.6311	12.0579	68.2165	46.8608
Fujian	2016	60.293	56.2235	48.9983	58.2205	64.6175	47.9815	62.8533	85.5582	15.9895	61.1272	46.2153
Fujian	2017	61.795	59.4874	52.906	59.474	69.0426	48.3113	63.777	84.5649	22.5401	60.2277	50.5593
Fujian	2018	64.302	64.273	61.4776	62.3052	70.3759	52.8188	65.664	85.4836	21.919	59.6688	55.1908
Fujian	2019	66.173	66.1516	62.6675	64.7163	72.698	54.7201	69.069	80.7895	26.5482	55.6743	54.3659
Jiangxi	2015	42.185	37.5693	36.9139	45.4349	30.3243	40.1803	34.9523	36.1599	8.73351	34.663	43.0032
Jiangxi	2016	41.97	37.6627	33.3108	47.6836	33.5309	42.1181	41.1511	34.4436	14.903	33.2959	44.8478
Jiangxi	2017	43.664	42.3171	35.6691	49.3392	44.6387	42.9824	48.9459	26.2293	18.9316	35.5924	54.5678
Jiangxi	2018	45.0756	46.5029	42.9659	48.0006	50.0702	45.4028	54.3365	29.4455	29.9292	38.1097	58.8659
Jiangxi	2019	45.8151	48.8768	42.3434	49.9528	57.2274	46.7294	62.0288	35.8067	31.6403	38.5744	63.1717
Shandong	2015	58.349	46.4285	39.3039	51.3574	51.6219	56.6454	97.843	87.614	25.7794	49.5446	47.1019
Shandong	2016	59.532	50.8646	43.3597	55.0552	57.3785	58.7573	98.3851	88.3243	33.5768	46.8478	46.7404
Shandong	2017	61.69	54.4556	48.1209	52.9203	65.2387	59.9228	98.8159	88.6249	39.1277	48.2683	50.4104
Shandong	2018	63.267	62.1824	58.5324	59.0599	70.7273	66.9706	95.3366	92.3527	46.4632	49.5783	53.7689
Shandong	2019	64.9375	66.196	62.941	59.8413	77.5358	68.6689	84.0865	86.8753	53.2875	48.9402	53.1592
Henan	2015	51.105	34.2272	28.141	41.2807	35.7014	43.5801	42.2491	64.3283	10.35	36.6246	34.9917
Henan	2016	50.755	36.3214	29.2263	44.2689	38.3269	44.9606	43.7639	48.6352	14.8406	35.04	36.0665
Henan	2017	52.183	40.107	35.7147	44.6516	41.7397	46.9656	46.0957	43.8028	18.5144	34.925	42.7253
Henan	2018	53.097	46.2183	47.3418	45.8087	45.0165	51.5828	46.4669	48.3745	29.4472	34.7968	42.8962
Henan	2019	53.636	49.1583	51.1286	47.4942	48.0357	52.6222	51.3392	59.3261	34.45	33.947	44.5762
Hubei	2015	49.329	40.2425	37.9734	39.8012	43.9918	51.953	64.7673	48.3116	21.5878	33.5887	58.3555
Hubei	2016	52.698	43.8438	42.5278	43.0718	46.556	54.6074	64.4546	71.5102	25.7115	31.402	65.0325
Hubei	2017	52.945	47.0117	47.2922	40.0866	53.8203	57.1304	59.5693	69.4616	33.7657	32.0487	72.6321
Hubei	2018	54.426	52.4037	56.3902	42.1601	57.2973	60.7973	59.0036	18.5623	39.712	32.2737	76.2676
Hubei	2019	56.234	55.7883	61.0496	42.3028	62.2116	63.7528	61.5826	66.5468	42.6017	31.5037	80.0629
Hunan	2015	45.943	37.8253	33.4939	42.7797	38.9427	42.2727	58.0207	63.6304	24.8514	30.1795	33.8824
Hunan	2016	46.24	39.9663	35.4097	45.017	41.3098	43.0075	60.4788	56.7808	34.928	29.0405	33.401
Hunan	2017	47.457	41.8364	36.5081	45.9885	45.2349	45.0017	66.1603	41.0523	46.7821	30.4895	36.7603
Hunan	2018	48.934	45.9835	43.9379	46.2678	48.6528	47.6232	69.5494	51.8653	55.1909	31.8532	43.7435
Hunan	2019	49.691	47.989	45.445	47.8722	51.7989	48.5221	73.1741	61.04	50.8062	32.0082	42.9388
Guangdong	2015	67.39	73.7291	65.7676	84.0575	74.5098	76.0147	93.6197	95.7177	42.3868	96.4846	85.1849
Guangdong	2016	68.33	77.1235	70.9845	84.7697	78.0566	81.7576	93.7329	95.5894	52.0644	90.1211	93.6637
Guangdong	2017	71.698	79.9022	73.909	84.2409	84.0701	87.2599	93.6263	95.0176	58.5823	91.7888	93.4018
Guangdong	2018	73.914	84.7897	84.2521	82.9985	87.435	93.5416	95.0059	95.1584	61.7244	96.0801	97.6993
Guangdong	2019	76.068	87.8762	88.3229	83.0902	92.2152	100.396	95.5786	95.7076	66.1951	93.7322	108.816
Guangxi	2015	34.884	26.9689	14.7538	40.5207	30.5578	39.1751	16.3483	35.7202	25.7163	43.9457	34.932
Guangxi	2016	37.621	30.9598	19.1642	44.9094	33.5259	40.4179	16.0842	22.9141	31.4593	40.8237	31.6508
Guangxi	2017	39.34	36.3092	25.4738	45.4394	42.5048	40.3849	16.6072	24.4091	37.9267	34.5468	34.9718
Guangxi	2018	40.471	44.0769	41.2093	44.814	47.466	40.2947	13.8063	36.9937	43.079	34.0929	34.8077
Guangxi	2019	42.699	48.747	46.5693	47.2734	53.4395	41.2529	15.2378	28.919	44.6184	29.3935	30.7769
Hainan	2015	52.303	47.9836	54.5935	45.5779	40.9077	36.2121	8.94158	19.4074	58.4783	39.2053	31.3541
Hainan	2016	51.381	51.2851	61.4296	45.2807	42.8344	36.2461	6.46523	24.6346	64.0472	32.2338	33.61
Hainan	2017	53.803	55.9785	69.119	46.6955	46.6005	36.3134	5.88559	41.9843	68.7272	38.8996	29.2538
Hainan	2018	55.391	59.1489	77.826	42.6811	49.23	36.5189	7.26026	48.595	76.2874	41.0709	29.6473
Hainan	2019	56.141	63.1463	85.0888	43.2399	52.0764	36.5488	6.6283	18.6281	79.4494	40.9181	27.8957
Chongqing	2015	55.217	41.0346	33.1127	48.3683	44.8781	43.5932	58.6272	64.2117	34.1208	56.1561	34.6628
Chongqing	2016	57.816	45.5724	40.3313	51.4054	47.0932	43.6337	63.2524	65.2449	41.0767	47.5114	36.077
Chongqing	2017	59.162	51.7721	50.5096	51.3374	54.0554	42.2429	67.9731	63.1749	47.4831	46.7291	37.3808
Chongqing	2018	61.124	58.0561	64.8062	48.7099	58.0082	45.0235	67.4141	50.1468	52.6098	49.9876	39.808
Chongqing	2019	63.0965	63.4249	73.5047	50.1945	62.5968	44.5972	69.5846	67.1687	56.9599	45.2741	40.7446
Sichuan	2015	53.604	44.9472	39.2882	50.3637	47.5078	49.6173	26.7551	29.917	19.7481	41.3688	36.0722
Sichuan	2016	55.178	48.4872	44.5368	52.7596	49.7627	51.4194	28.9019	35.7517	31.041	37.7877	35.6169
Sichuan	2017	57.724	52.301	50.8442	51.1544	55.6077	54.2013	29.9266	35.8957	42.2449	39.149	35.0131
Sichuan	2018	58.699	58.5925	62.4482	53.0615	58.7657	61.8785	30.1431	27.1368	50.8143	40.9808	40.0344
Sichuan	2019	60.759	62.2694	68.2262	53.4568	62.8157	63.403	80.958	33.3896	100	39.871	39.1945
Guizhou	2015	45.62	25.2996	21.256	29.9176	26.3504	38.0657	13.086	25.2963	25.6796	35.3001	39.449
Guizhou	2016	45.221	29.4689	26.7625	32.6113	30.1186	38.1324	14.4823	27.9578	26.0188	32.3065	41.8
Guizhou	2017	46.724	37.71	36.1611	37.3038	40.3787	39.4765	14.6521	26.2104	34.6123	32.8688	46.6404
Guizhou	2018	48.569	45.7271	49.594	39.7875	46.3096	41.5454	15.4158	25.5641	41.2625	34.4397	49.1854
Guizhou	2019	49.121	51.9323	57.0466	43.4806	53.3237	41.6122	17.303	26.3826	44.3179	33.224	52.9076
Yunnan	2015	35.772	28.9242	28.0886	29.2417	29.8049	38.1704	12.4077	15.8049	38.2385	31.1317	31.8529
Yunnan	2016	37.252	33.3647	29.4688	40.0743	32.0219	38.5938	13.7786	14.5312	46.5385	26.9223	30.334
Yunnan	2017	37.156	34.4337	34.8551	32.7076	35.6212	39.3163	14.7415	10.1111	54.9069	27.6372	30.3556
Yunnan	2018	39.802	37.801	41.7376	31.408	38.7547	40.1951	16.0531	15.1541	55.148	27.099	29.8799
Yunnan	2019	40.494	40.5557	45.1209	33.141	41.6628	40.6482	17.989	14.7778	50.6327	25.3517	29.5886
Shanxi	2015	49.772	42.3585	45.2054	38.772	41.968	50.8403	40.2962	51.2527	14.6424	34.5898	36.3942
Shanxi	2016	52.603	46.3227	50.1788	42.3603	44.8607	52.5033	40.5582	45.7783	19.365	33.6031	38.1407
Shanxi	2017	53.65	48.6158	55.1092	41.7571	46.3481	54.5163	37.1493	40.3363	20.8083	35.553	42.073
Shanxi	2018	54.187	54.0228	65.9755	42.215	48.9973	55.8496	36.528	47.5988	23.1894	37.9074	42.131
Shanxi	2019	56.126	57.1515	70.9274	43.7076	51.1874	58.0993	38.3501	48.6899	27.1002	38.389	45.3362
Gansu	2015	39.878	30.0469	33.0889	31.6912	23.9237	38.6244	26.9593	45.546	43.4874	31.1792	31.5147
Gansu	2016	39.154	33.2828	36.8849	34.9437	26.3301	39.2453	26.7311	35.6737	51.7237	29.7715	28.7833
Gansu	2017	41.583	37.4405	42.0357	32.7357	35.6807	39.7254	21.5492	39.637	58.4962	27.9053	28.0144
Gansu	2018	42.964	43.3661	49.4095	37.3669	40.8554	40.4054	19.2622	36.1459	60.678	28.4077	26.5467
Gansu	2019	43.8165	47.0629	53.8829	37.8892	46.7339	40.8974	18.9169	42.8358	62.9004	26.7708	26.3371
Qinghai	2015	38.794	39.3173	39.6178	47.6604	30.1891	36.6496	9.59599	3.24829	48.6405	28.8459	27.4015
Qinghai	2016	39.682	41.7672	45.2295	46.3604	31.9622	36.8122	10.2233	3.31056	48.7068	27.5866	27.0226
Qinghai	2017	40.307	46.4521	54.8096	46.3376	34.4552	36.9483	10.0091	5.00385	44.1302	25.5413	27.9919
Qinghai	2018	41.032	51.0568	63.9972	46.8383	36.6921	37.2209	7.6057	4.44467	42.7916	25.5644	27.944
Qinghai	2019	41.7885	54.6242	71.5931	46.1769	38.8251	37.4088	9.46334	3.20965	43.044	23.9121	27.873
Ningxia	2015	40.426	35.9322	39.1644	39.3052	27.7319	36.2805	28.9477	7.75089	30.5725	31.907	39.8884
Ningxia	2016	39.838	41.1867	47.1298	43.1541	30.5209	36.4301	33.8916	8.16572	36.2509	30.2594	38.8679
Ningxia	2017	41.058	47.2685	59.4886	45.1625	31.7471	36.688	36.8455	7.67865	33.4212	33.0749	45.9234
Ningxia	2018	42.319	51.2624	71.1683	39.9686	34.1715	36.9096	46.1128	11.8689	39.3297	30.2138	55.4116
Ningxia	2019	42.635	56.9306	81.3304	42.8972	36.1791	37.0483	49.7499	7.22257	41.6846	30.7978	57.4652
Xinjiang	2015	35.41	28.0739	23.9896	35.331	26.4337	37.1315	11.7204	31.5189	31.7742	28.3144	32.8755
Xinjiang	2016	36.878	30.6034	28.3523	37.2473	26.9447	37.1362	12.1313	30.9924	36.2543	27.8758	32.7558
Xinjiang	2017	36.506	31.9418	30.4209	36.5599	29.335	37.2251	10.6331	26.6564	38.2321	29.2277	30.171
Xinjiang	2018	38.497	40.1106	45.7489	41.1355	30.8688	37.3261	10.3777	8.71062	42.7413	29.5119	28.9384
Xinjiang	2019	39.045	42.0445	48.9645	41.7499	32.3194	37.4702	9.63044	37.2277	48.389	29.9686	27.5592
